# Supplementary material for: Single domain Camelid antibody fragments for molecular imaging and therapy of cancer
Source: Front Oncol. 2023 Sep 8;13:1257175. doi: 10.3389/fonc.2023.1257175 (PMC10514897; doi:10.3389/fonc.2023.1257175)
Supplement: Supplementary file 1 [file Table_1.xlsx]

## Sheet: Sheet1
Title of article	Authors	Year	Reference	Types of cancer	Topic of investigation	Molecular target	VHHs	Experimental control	Imaging modality	Type of experimental model	radionuclide/ fluorescent group	conjugation/labeling modality	Experimental models	Positive findings	Kidneys uptake	Liver uptake	Toxicity	Immunogenicity
PET Imaging of Macrophage Mannose Receptor-Expressing Macrophages in Tumor Stroma Using 18F-Radiolabeled Camelid Single-Domain Antibody Fragments	A. Blykers et al.	2015	21	lung carcinoma	radiolabeled imaging	macrophage mannose receptor (MMR)	18F-labeled anti-MMR camelid single-domain antibody fragments (VHHs)	other anti-MMR VHHs	positron emission tomography (PET) imaging	in vitro, in vivo	18F	18F-SFB	wild-type (WT) C57BL/6 mice; MMR-deficient C57BL/6 mice; C-C chemokine receptor type 2 (CCR2) –deficient mice	↑tumor uptake; ↑ target specificity; ↑ tumor uptake	fast clearance via the kidneys	high retention in liver	//	//
A Novel 111In-Labeled Anti-Prostate-Specific Membrane Antigen Nanobody for Targeted SPECT/CT Imaging of Prostate Cancer	K.L. Chatalic et al.	2015	39	prostate cancer (PCa)	radiolabeled imaging	prostate-specific membrane antigen (PSMA)	111In-radiolabeled VHHs	VHHs labelled with c-myc-his; VHHs labelled with cys	single-photon emission computed tomography/Computed tomography(SPECT/CT )	in vitro, in vivo	111In	site-specific conjugation	PCa cell lines; nude mice bearing PSMA-positive and PSMA-negative	↑binding specificity; ↑clearance from nontarget tissues; ↑ tumor-to-background ratios; ↑tumor-to-muscle ratio; ↑tumor-to-kidney ratio; ↑tumor-to-blood ratio	low kidneys uptake	//	//	//
Imaging of Glioblastoma Tumor-Associated Myeloid Cells Using Nanobodies Targeting Signal Regulatory Protein Alpha	K. De Vlaminck et al.	2021	32	glioblastoma (GBM)	radiolabeled imaging	signal regulatory protein alpha (SIRPα)	anti-SIRPα VHHs radiolabeled with 99mTc	non-targeting VHHs radiolabeled with 99mTc	single-photon emission computed tomography/Computed tomography(SPECT/CT )	in vivo	99mTc	//	mouse orthotopic GL261 GBM model	↑binding affinity; ↑binding specificity; ↑tumor uptake; ↑ tumor penetration	high kidneys uptake signal	high accumulation in liver	//	//
Comparison of the Biodistribution and Tumor Targeting of Two 99mTc-Labeled Anti-EGFR Nanobodies in Mice, Using Pinhole SPECT/Micro-CT	L.O. Gainkam et al.	2008	19	EGFR signaling abnormal cancers: breast, head and neck, prostate, lung, and skin	radiolabeled imaging	epidermal growth factor receptor (EGFR)	VHHs labeled with 99mTc-tricarbonyl (99mTc(CO)3)	the other VHHs labeled with 99mTc-tricarbonyl (99mTc(CO)3)	single-photon emission computed tomography/Computed tomography(SPECT/CT )	in vivo	99mTc	hexahistidine tail	human skin carcinoma cell line A43; male nude athymic mice with EGFR positive	↑tumor uptake; ↑tumor-to-background ratio; ↑rapid blood clearance	high kidneys uptake	low liver uptake	//	//
SPECT Imaging with 99mTc-Labeled EGFR-Specific Nanobody for In Vivo Monitoring of EGFR Expression	L. Huang et al.	2008	20	epidermal growth factor receptor (EGFR) overexpressing cancer	radiolabeled imaging	epidermal growth factor receptor (EGFR)	VHHs labeled with 99mTc	99mTc-labeled cAbLys3 VHHs ( non-specific VHHs for EGFR)	single photon emission computed tomography (SPECT)	in vitro, in vivo	99mTc	C-terminal hexahistidine-tag	human epidermoid carcinoma cells A431; human prostate carcinoma cell line DU145; healthy nu/nu mice; Tumor xenografts model of DU145 and A431	↑targeting specificity; ↑targeting selectivity; ↓normal organs and tissues uptake; ↑tumor uptake; ↑blood clearance rate	high kidneys accumulation	high liver uptake	//	//
Noninvasive imaging of immune responses	M. Rashidian et al.	2015	33	melanoma	radiolabeled imaging	class II major histocompatibility complex antigens (MHC-II); CD11b	anti-MHC II VHHs labeled with 18F or 64Cu; anti-CD11b VHHs labeled with 18F	fluorodeoxyglucose labeled with 18F	positron emission tomography (PET) imaging	in vivo	18F or 64Cu	site-specifically labeling	NOD-SCID mice xenografts inoculated with human melanoma cell line; xenograft tumor mode (B16 Melanoma Tumor-Bearing Mice)	↑binding specificity; ↑signal-to-noise ratio	//	//	//	//
Immuno-PET identifies the myeloid compartment as a key contributor to the outcome of the antitumor response under PD-1 blockade	M. Rashidian et al.	2019	35	colorectal adenocarcinoma	radiolabeled imaging	CD8 and CD11b	89Zr-labeled PEGylated VHHs	//	immuno-positron emission tomography (PET) imaging	in vitro; ex vivo; in vivo	89Zr	//	mouse MC38 colorectal adenocarcinoma model	↑signal-to-noise ratio	decreased kidney uptake	//
Novel VHH-Based Tracers with Variable Plasma Half-Lives for Imaging of CAIX-Expressing Hypoxic Tumor Cells	S. A.M. van Lith et al.	2022	36	head and neck cancer	radiolabeled imaging	carbonic anhydrase IX (CAIX)	111In anti-CAIX VHHs	111In anti-CAIX VHHs-ABD low; 111In anti-CAIX VHHs-ABDhigh	single-photon emission computed tomography/Computed tomography(SPECT/CT )	in vitro; ex vivo; in vivo	111In	C-terminal cysteine	clear cell renal cell carcinoma cell line; patient-derived head and neck squamous cell carcinoma xenograft model	↑binding affinity; ↑tumor uptake; ↑tumor-to-blood ratios	decreased kidney uptake	//	decreased nephrotoxicity	//
Preclinical screening of anti-HER2 nanobodies for molecular imaging of breast cancer	I. Vaneycken et al.	2011	28	breast cancer	radiolabeled imaging	human epidermal growth factor receptor 2 (HER2)	anti-HER2 VHHs labeled with 99mTc	irrelevant 99mTc-VHHs	single-photon-emission computed tomography (SPECT) imaging	in vitro; ex vivo; in vivo	99mTc	His6-tail	human HER2+ colon carcinoma cell line LS174T; human HER2+ breast cancer cells SKBR3 and BT474; human HER2+ ovarian cancer cell line SKOV3; Female athymic nude mice with SKOV3	↑tumor uptake; ↑blood clearance; ↓accumulation in nontarget organs;↑tumor-to-blood ratio; ↑tumor-to-muscle ratio	high kidneys accumulation	high liver uptake	//	//
Phase I Study of 68Ga-HER2-Nanobody for PET/CT Assessment of HER2 Expression in Breast Carcinoma	M. Keyaerts et al.	2016	23	breast Carcinoma	radiolabeled imaging	human epidermal growth factor receptor 2 (HER2)	68Ga-HER2-VHHs	68Ga-HER2-VHHs of different dosese	immuno-positron emission tomography/Computed tomography (PET/CT) imaging	clinical phase I	68Ga	NOTA derivative	HER2-expressing breast carcinoma patients;	↑Uptake in Tumor Lesions;↑Uptake in metastatic lesions; ↑blood clearance;↑tumour-to-background (T/B) ratio	high kidneys uptake	high liver uptake	no symptoms or signs of toxicity	//
Synthesis, preclinical validation, dosimetry, and toxicity of 68Ga-NOTA-anti-HER2 nanobodies for iPET imaging of HER2 receptor expression in cancer	C. Xavier et al.	2013	30	ovarian cancer	radiolabeled imaging	human epidermal growth factor receptor type 2 (HER2)	68Ga-NOTA-anti-HER2 VHHs	HER2-positive and negative cell lines	immuno-positron emission tomography/Computed tomography (PET/CT) imaging	in vitro; ex vivo; in vivo	68Ga	p-SCN-Bn-NOTA	HER2 positive ovarian cancer cell line SK-OV-3; HER2 negative breast cancer cell line MDA-MB-435D; female athymic nude mice with SK-OV-3 and female athymic nude rats with SK-OV-3	↑tumor uptake; ↑tumor-to-blood ratio; ↑tumor-to-muscle ratio; ↑binding specificity	high kidneys uptake	decreased liver uptake	no observed toxicity	//
18F-nanobody for PET imaging of HER2 overexpressing tumors	C. Xavier et al.	2016	29	ovarian cancer	radiolabeled imaging	human epidermal growth factor receptor type 2 (HER2)	[18F]FB-anti-HER2 VHHs	[18F]FB labeled non-targeting control VHHs	immuno-positron emission tomography/Computed tomography (PET/CT) imaging	in vitro, in vivo	18F	//	human ovarian cancer cell line SK-OV-3; Wild type (WT) C57BL/6 mice; female athymic nude mice; female athymic nude rats	↑binding specificity; ↑tumor uptake; ↑tumor-to-blood; ↑tumor-to-muscle; ↑fast clearance	low kidneys uptake	no high liver uptake	//	//
Noninvasive imaging of tumor progression, metastasis, and fibrosis using a nanobody targeting the extracellular matrix	N. Jailkhani et al.	2019	37	breast cancer	radiolabeled imaging	spliced EIIIB (EDB) domain of fibronectin (FN)	anti-FN-EIIIB VHHs tagged with 64Cu	64Cu labeled irrelevant nontargeting control	immuno-positron emission tomography/Computed tomography (PET/CT) imaging	in vitro; in vivo	64Cu	(Gly)3-Cys-NOTA	NOD/SCID/gamma (NSG) mice	↑binding affinity; ↑binding specificity; ↑signal-to-noise ratio	signal in kidneys	no high liver uptake	//	//
Predicting the response to CTLA-4 blockade by longitudinal noninvasive monitoring of CD8 T cells	M. Rashidian et al.	2017	34	melanoma and non-small-cell lung cancer	radiolabeled imaging	CD8	89Zr-labeled PEGylated anti-CD8 VHH	89Zr-labeled non-PEGylated VHH	immuno-positron emission tomography/Computed tomography (PET/CT) imaging	in vivo	89Zr	(Gly)3-DFO-azide	mouse pancreatic cancer cell line Panc02; C57BL/6 mice with B16 melanoma cells; WT B6 mice bearing Panc02 tumors; transplantable breast cancer models	↑signal-to-noise ratios; ↑binding specificity; ↑binding sensitivity; ↓lymphoid organ accumulation	high kidneys uptake	//	//	//
Nanobody-Based Targeting of the Macrophage Mannose Receptor for Effective In Vivo Imaging of Tumor-Associated Macrophages	K. Movahedi et al.	2012	22	lung and breast tumor	radiolabeled imaging	macrophage mannose receptor (MMR, CD206)	99mTc-labeled anti-α-MMR VHHs	99mTc-labeled non-targeted VHHs	single-photon emission computed tomography/Computed tomography(SPECT/CT )	in vitro, in vivo	99mTc	hexahistidine tail	C57BL/6 MMR-deficient mice; CCR2-deficient mice; MMTV-PyMT mice bearing macroscopic tumors;	↑binding affinity; ↑binding specificity; ↑target organ uptake; ↑tumor uptake; ↑tumor-to-tissue ratio	high kidneys uptake	high liver uptake	//	//
Site-Specific Labeling of Cysteine-Tagged Camelid Single-Domain Antibody-Fragments for Use in Molecular Imaging	S. Massa et al.	2014	25	ovarian cancer	radiolabeled imaging	human epidermal growth factor receptor 2 (HER2)	111In-DTPA-anti-HER2 VHHs 2Rs15d	111In-DTPA-nontargeting VHHs BcII10	single-photon emission computed tomography/Computed tomography(SPECT/CT )	in vivo	111In	Site-Specific Labeling	ovarian cancer cell line SKOV3; Female athymic nude mice with SKOV3	↑binding specificity; ↑binding affinity	high kidneys uptake	no high liver uptake	//	//
In vitro analysis and in vivo tumor targeting of a humanized, grafted nanobody in mice using pinhole SPECT/micro-CT	I. Vaneycken et al.	2010	31	colon carcinoma	radiolabeled imaging	colon carcinoma marker carcinoembryonic antigen (CEA)	humanized 99mTc-labeled anti-CEA5 VHHs	humanized 99mTc-labeled scaffold; 99mTc-labeled anti-CEA5 VHHs	single-photon emission computed tomography/Computed tomography(SPECT/CT )	in vitro, in vivo	99mTc	His6 tail	human colon adenocarcinoma cell line LS174T; male nude nu/nu athymic mice with LS174T	↑binding specificity; ↑binding affinity; ↑ rapid renal clearance; ↓normal organs signal	high kidneys uptake	low liver uptake	//	humanized, grafted VHHs reduced risks for immunogenicity
Preclinical Targeted α- and β-Radionuclide Therapy in HER2-Positive Brain Metastasis Using Camelid Single-Domain Antibodies	J. Puttemans et al.	2020	26	ovarian cancer	radiolabeled imaging	human epidermal growth factor receptor type 2 (HER2)	111In-anti-HER2 2Rs15d;225Ac-anti-HER2 2Rs15d; 131Ianti-HER2 2Rs15d;	non-targeting VHHs; anti-HER2 mAb trastuzumab	µSPECT/CT imaging	in vitro; ex vivo; in vivo	111In, 225Ac and 131I	DTPA- and DOTA-based bifunctional chelators; Sn-precursor of SGMIB	human ovarian cancer cell line SKOV3.IP; human breast carcinoma MDA-MB-231Br; Female athymic nude mice with SKOV3.IP1	↑tumor uptake; ↑specificity; ↑pharmacokinetics; ↑affinity; ↑significant increased survival	high kidneys uptake	high liver uptake	no significant early toxicity	//
Preclinical Evaluation of 18F-Labeled Anti-HER2 Nanobody Conjugates for Imaging HER2 Receptor Expression by ImmunoPET	G. Vaidyanathan et al.	2016	27	breast carcinoma	radiolabeled imaging	human epidermal growth factor receptor type 2 (HER2)	18F-RL-I-5F7; 125I-SGMIB-5F7; 18F-SFB-5F7	18F-RL-I-5F7; 125I-SGMIB-5F7; 18F-SFB-5F7	microPET/CT imaging	in vitro, in vivo	18F	18F-SFB	human breast carcinoma cells BT474M1; mice xenografts with BT474M1	↑specificity; ↑tumor uptake; ↑tumor-to-blood ratio; ↑tumor-to-muscle ratio	high kidneys uptake	no high liver uptake	//	//
Imaging and radioimmunotherapy of multiple myeloma with anti-idiotypic Nanobodies	M. Lemaire et al.	2014	38	multiple myeloma (MM)	radiolabeled imaging	M-protein	R3B23	99mTc-cAbBCII10; 177Lu-cAbBCII10	SPECT/micro-CT	in vitro, in vivo	99mTc and 177Lu	//	5T2MM cells; naive mice; 5T33MM mice; 5T2MM mice	↓non-targeted organs uptake; ↑specificity; ↑monitor disease progression in vivo	high kidneys uptake	//	//	//
Anti-HER2 VHH Targeted Magnetoliposome for Intelligent Magnetic Resonance Imaging of Breast Cancer Cells	S. Khaleghi et al.	2017	24	breast cancer	radiolabeled imaging	human epidermal growth factor receptor 2 (HER2)	anti-HER2 VHHs	non-targeted MLs; monoclonal antibody (Herceptin)	magnetic resonance imaging	in vitro, ex vivo	Magnetic Resonance Imaging	//	HER2-overexpressing breast cancer cell line; human normal breast epithelial cell line;	↑targeting specificity; ↑tumor cells uptake	//	//	//	//
Structurally-defined αMHC-II nanobody-drug conjugates: Therapeutic and imaging platforms for B-cell lymphoma	T. Fang et al.	2016	11	B-cell lymphoma	optical imaging	class II major histocompatibility complex antigens (MHC-II)	VHHs-drug conjugate	irrelevant VHH-drug conjugate; monocolonal antibodies-drug conjugate	NIR fluorophores Imaging	in vitro, in vivo	Alexa Fluor 647 (AF647)	sortagging	murine lymphoma A20; MHC-II negative cell lines such as HeLa and HEK293; healthy mice model; tumor-bearing mice model	↑binding specificity; ↑tumor targeting; ↑ internalization	kidneys uptake reachs maximum at 5 h and then descreased	//	no obvious systemic toxicity.	//
Nanobodies effectively modulate the enzymatic activity of CD38 and allow specific imaging of CD38+ tumors in mouse models in vivo	W. Fumey et al.	2017	66	multiple myeloma	optical imaging	CD38	near infrared-Alexa647-conjugated VHHs	near infrared-Alexa647-conjugated irrelevant control VHHs	near infrared-Alexa647 fluorochrome imaging	in vitro, ex vivo, in vivo	Alexa647	//	CD38-expressing lymphoma cell lines; nude mice bearing CD38 positive lymphoma cells; Nude mice bearing CD38 negative lymphoma cells	↑binding affinity; ↑binding specificity; ↑modulating the enzymatic activity of CD38	high kidneys uptake	no high liver uptake	//	//
Molecular imaging of glioblastoma multiforme using anti-insulin-like growth factor-binding protein-7 single-domain antibodies	U Iqbal et al.	2010	67	glioblastoma multiforme (GBM)	optical imaging	insulin-like growth factor-binding protein 7 (IGFBP7)	anti-IGFBP7 VHHs conjugated to PEGylated Fe3O4 nanoparticles (NPs)-Cy5.5	non-targeted NPs	near-infrared optical imaging	in vitro; ex vivo; in vivo	Cy5.5	//	glioblastoma cell line, U87MG.EGFRvIII; mice bearing U87MG.EGFRvIII brain tumours	↑binding affinity; ↑targeting specificity; ↑tumour signal;	high kidneys uptake	//	//	//
Kinetic analysis of novel mono- and multivalent VHH-fragments and their application for molecular imaging of brain tumours	U. Iqbal et al.	2010	68	glioblastoma multiforme	optical imaging	epidermal growth factor receptor (EGFR) and its mutated variant EGFRvIII	anti-EGFR/EGFRvIII monovalent VHHs	anti-EGFR/EGFRvIII bivalent VHHs; anti-EGFR/EGFRvIII pentavalent VHHs	near-infrared fluorescence imaging	in vitro, in vivo	Cy5.5	//	wild-type EGFR overexpressing human glioblastoma parental cell line U87MG.wtEGFR; EGFR type III variant (EGFRvIII) overexpressing U87MG.EGFRvIII	↑binding affinities; ↑plasma half-lives; ↑brain tumours retention	kidney filtration	high liver uptake	//	//
Rapid optical imaging of human breast tumour xenografts using anti-HER2 VHHs site-directly conjugated to IRDye 800CW for image-guided surgery	M. Kijanka et al.	2013	62	breast cancer	optical imaging	human epidermal growth factor receptor 2 (HER2)	anti-HER2 VHHs conjugated to IRDye 800CW	non-HER2-specific VHH-IR; monoclonal antibody trastuzumab	real-time intraoperative fluorescence imaging	in vitro, in vivo	IRDye 800CW	site-specific conjugation	human breast cancer cell lines SKBR3, BT474 and MDA-MB-231; male nude BALBc mice inoculated with SKBR3	↑Binding affinities; ↑tumour accumulation; ↑tumour to background ratio	high kidneys uptake	//	//	//
Optical imaging of pre-invasive breast cancer with a combination of VHHs targeting CAIX and HER2 increases contrast and facilitates tumour characterization	M.M. Kijanka et al.	2016	69	breast cancer	optical imaging	carbonic anhydrase IX (CAIX)- and human epidermal growth factor receptor 2 (HER2)	a combination of anti-CAIX VHHs conjugated to fluorophore (IRDye800CW) and anti-HER2 VHHs conjugated to IRDye680RD	anti-CAIX VHHs conjugated to fluorophore (IRDye800CW); anti-HER2 VHHs conjugated to IRDye680RD	optical fluorophore imaging	ex vivo, in vivo	IRDye800CW, IRDye680RD or IRDye700DX	//	breast ductal carcinoma cell; orthotopic mouse model of breast cancer	↑tumour-to-background (T/B) ratio	not visible kidneys uptake	//	//	//
Site-Specific Dual-Labeling of a VHH with a Chelator and a Photosensitizer for Nuclear Imaging and Targeted Photodynamic Therapy of EGFR-Positive Tumors	E. Renard et al.	2021	63	epidermoid carcinoma	optical imaging	epidermal growth factor receptor (EGFR)	DTPA-IRDye700DX conjugated anti-EGFR VHHs	native anti-EGFR VHHs	single photon emission computed tomography (SPECT) imaging and fluorescence imaging	in vitro; ex vivo; in vivo	IRDye700DX	Site-Specific Labeling	EGFR-overexpressing A431 cells; mice xenografts carrying A431; A431 tumor-bearing mice	↑binding affinity; ↑therapeutic efficacy	high kidneys uptake	high liver uptake	//	//
Hypoxia-Targeting Fluorescent Nanobodies for Optical Molecular Imaging of Pre-Invasive Breast Cancer	A. S. A. van Brussel et al.	2015	64	breast cancer	optical imaging	carbonic anhydrase IX (CAIX)	anti-CAIX VHHs-IRDye800CW (CAIX-1; CAIX-4)	non-relevant VHHs	optimal fluorescent imaging	in vivo	IRDye800CW	site-specifical conjugation	CAIX-overexpressing or CAIX negative MCF10DCIS cells; orthotopic mouse model of DCIS;	↑binding affinity; ↑tumor-to-normal tissue ratio	high kidneys uptake	//	//	//
Rapid Visualization of Human Tumor Xenografts through Optical Imaging with a Near-Infrared Fluorescent Anti-Epidermal Growth Factor Receptor Nanobody	S. Oliveira et al.	2012	70	human epithelial cancers	optical imaging	epidermal growth factor receptor (EGFR)	anti-EGFR VHHs 7D12 conjugated to IRDye800CW	anti-EGFR monoclonal antibody cetuximab conjugated to IRDye800CW	near-infrared (NIR) fluorescent imaging	in vivo	IRDye800CW	//	murine fibroblast cell lines: NIH 3T3; HER14; human head and neck squamous cell carcinoma cell line UM-SCC-14C; Female athymic nude mice with human epidermoid carcinoma cell line A431; Mice bearing A431 tumor xenografts	↑binding affinity; ↑binding specificity; ↑tumor accumulation;↑tumor to normal tissue ratio	high kidneys uptake	high liver uptake	//	//
A comparative analysis of EGFR-targeting antibodies for gold nanoparticle CT imaging of lung cancer	J.R. Ashton et al.	2018	41	lung cancer	optical imaging	epidermal growth factor receptor (EGFR)	nanoparticles conjugated with a single-domain llama-derived anti-EGFR antibody (VHHs)	non-targeted nanoparticles; nanoparticles conjugated with full-sized anti-EGFR antibodies (cetuximab)	computed tomography (CT)	in vitro, in vivo	gold nanoparticle	//	Human epidermoid carcinoma cell line A431; healthy C57BL/6 mice; female athymic nude mice with A431 subcutaneous tumors	↑blood residence time; ↓binding affinity;↑tumor accumulation	no high kidneys uptake	no high liver uptake	//	//
Molecular imaging of tumors with nanobodies and antibodies: Timing and dosage are crucial factors for improved in vivo detection	P. Bannas et al.	2015	8	lymphoma	optical imaging	ADP-ribosyltransferase ARTC2	VHHs labeled with NIRF-dye AF680	conventional antibody labeled with NIRF-dye AF680	near-infrared fluorescence (NIRF) imaging	in vitro; ex vivo; in vivo	NIRF-dye AF680	//	lymphoma cells; ARTC2-positive and ARTC2-negative tumor-bearing mice	↑Specific target-binding; ↑tissue-penetration; ↑tumor-to-background (T/B) ratio	high kidneys uptake	high liver uptake	//	//
